# Supplementary material for: The novel mineralocorticoid receptor antagonist finerenone attenuates neointima formation after vascular injury
Source: PLoS One. 2017 Sep 19;12(9):e0184888. doi: 10.1371/journal.pone.0184888 (PMC5605005; doi:10.1371/journal.pone.0184888)
Supplement: S2 File — Raw data of all figures are provided as supporting information (Excel file). (XLSX) [file pone.0184888.s002.xlsx]

## Sheet: Fig 1
A						B
serum-free	aldosterone 1 nM	aldosterone 10 nM	aldosterone 20 nM	aldosterone 50 nM		serum-free	aldosterone	aldo + fin 1 nM	aldo + fin 10 nM
1.27612	1.22085	1.8757	1.20872	1.32906		1.27612	1.8757	1.20592	0.579058
1.27281	0.677006	1.05294	0.901819	1.77495		1.27281	1.05294	1.06506	0.202963
0.680184	0.945662	1.30387	2.13795	1.21619		0.680184	1.30387	0.503498	1.97992
1.01838	0.767487	1.81671	3.89702	4.3193		1.01838	1.81671	0.53708	0.154618
0.983928	2.0706	4.41516	2.06023	1.48251		0.983928	4.41516	2.20349	1.92552
0.676492	1.72863	3.56541	2.20013	1.49029		0.676492	3.56541	0.638518	2.03951
1.48465	0.96956	2.30376	1.79409	1.74676		1.48465	2.30376	1.65868	1.44721
1.02766	1.61763	1.90501	1.9645	1.70939		1.02766	1.90501	2.46956	0.1
0.633598	0.900676	0.880508	1.20823	1.14168		0.633598	0.880508	1.75194	1.03076
0.946167	1.85056	1.17394	1.03781	2.76112		0.946167	1.17394	2.40214	1.0479
C						D
serum-free	aldosterone 1 nM	aldosterone 10 nM	aldosterone 20 nM	aldosterone 50 nM		serum-free	aldosterone	aldo + fin 1 nM	aldo + fin 10 nM
1.04773	0.777485	1.10096	0.932192	0.397301		1.04773	1.10072	0.902567	0.939105
1.08262	0.701023	0.669519	0.835418	0.324556		1.08262	0.669519	1.26399	0.934167
0.944371	0.81896	1.31369	0.895655	0.634628		0.944371	1.31369	1.39105	0.986175
0.927584	0.997367	0.601296	1.20145	0.923963		0.927584	0.60567	1.03851	1.42034
1.41113	0.801185	0.85023	0.808765	1.15734		1.41113	0.85023	1.15635	0.701778
0.58657	0.901235	0.955234	0.427255	1.19388		0.58657	0.955234	0.896972	1.23963
E						F
serum-free	aldosterone	aldo + fin 1 nM	aldo + fin 10 nM			serum-free	aldosterone	aldo + fin 1 nM	aldo + fin 10 nM
1.00002	1.21739	0.999124	0.57543			0.720994	1.95	1.37983	0.853591
0.90283	0.702655	0.96761	0.6904			1.22652	1.67403	1.12707	1.01519
1.09717	1.10083	1.05749	0.909826			1.05249	2.13812	1.33011	1.02763

## Sheet: Fig 2-5
Fig. 2
vehicle	finerenone 1 mg/kg	finerenone 10 mg/kg
0.585	1.175	0.858
0.728	1.064	0.956
0.759	1.715	1.304
0.525	1.793	1.048
0.187	1.311	1.594
0.501	1.744	0.855
1.237	0.691	0.884
0.08	0.584	1.289
0.103	1.46	0.962
Fig. 3
vehicle	finerenone 1 mg/kg	finerenone 10 mg/kg
115.667	44.3333	61
98.6667	67.5	75
83	70	48
89	83.5	75.5
84	74	64
100.5	76	70.6667
Fig. 4
vehicle	finerenone 1 mg/kg	finerenone 10 mg/kg
0.288743	0.158211	0.0291604
0.259991	0.112837	0.0363116
0.232729	0.109622	0.031614
0.46777	0.127168	0.040034
0.251428	0.160123	0.020234
0.211857	0.10654	0.038
Fig. 5
vehicle	finerenone 1 mg/kg	finerenone 10 mg/kg
92.142	42.779	22.676
88.509	77.41	40.06
90.023	68.721	17.02
94.774	38.45	61.553
89.957	67.813	36.014
89.626	46.922	35.679
